# Supplementary material for: Spatial ecology of two emblematic deep-sea crustaceans in the Salas y Gómez, Nazca and Juan Fernández ridges Southeast Pacific
Source: Sci Rep. 2025 Apr 25;15:14538. doi: 10.1038/s41598-025-98820-4 (PMC12032079; doi:10.1038/s41598-025-98820-4)
Supplement: Supplementary file 1 — Supplementary Material 1 [file 41598_2025_98820_MOESM1_ESM.xlsx]

## Sheet: Projasus
Pres-1/Abs-0	Lat	Lon	Depth	Salinity	Oxygen	Temperature	Expedition	Set	Year	System
0	-25.73	-85.42	220	34.34	193	10.21	American	American.HD73	1964	seamounts
0	-26.27	-80.1	75	34.6	246.3	9.82	Desventuradas	Desventuradas.02.D02	1965	Island
1	-33.57	-78.92	170	34.09	184.4	8.92	Selkirk	Selkirk.obis.SLK01	1965	Island
1	-33.58	-78.92	170	34.09	184.4	8.92	Selkirk	Selkirk.obis.SLK02	1965	seamounts
1	-33.65	-78.98	175	34.11	177.6	8.92	Selkirk	Selkirk.obis.SLK03	1965	seamounts
0	-26.33	-80.03	165	34.31	191.2	9.82	Desventuradas	Desventuradas.01.D01	1966	Island
0	-25.2	-100.88	307.5	34.5	187.7	12.85	Rusian	Rusian.1C	1972	seamounts
0	-25.67	-85.43	225	34.33	187.2	10.21	Rusian	Rusian.12I	1979	seamounts
0	-25.64	-85.35	220	34.34	193	10.21	Rusian	Rusian.12A	1980	seamounts
0	-25.74	-85.37	235	34.34	175.1	10.21	Rusian	Rusian.12B	1980	seamounts
0	-25.64	-85.42	180	34.5	223.6	10.21	Rusian	Rusian.12F	1980	seamounts
0	-25.65	-85.43	175	34.53	226.7	10.21	Rusian	Rusian.12H	1980	seamounts
0	-25.62	-85.44	190	34.44	217.7	10.21	Rusian	Rusian.12J	1980	seamounts
0	-25.64	-85.46	190	34.44	217.7	10.21	Rusian	Rusian.12L	1980	seamounts
0	-25.63	-85.47	215	34.34	198.1	10.21	Rusian	Rusian.12M	1980	seamounts
0	-24.79	-85.46	320	34.5	81.1	10.25	Rusian	Rusian.13B	1980	seamounts
1	-23.93	-84.72	295	34.52	78.7	10.15	Rusian	Rusian.16	1980	seamounts
0	-25.6	-85.45	280	34.44	117.3	10.21	Rusian	Rusian.12P	1980	seamounts
0	-25.2	-100.93	300	34.53	190.3	12.85	Rusian	Rusian.1D	1983	seamounts
0	-25.92	-100.69	320	34.44	191.4	12.58	Rusian	Rusian.2C	1983	seamounts
0	-25.13	-99.75	400	34.85	192	12.42	Rusian	Rusian.3C	1983	seamounts
0	-25.05	-97.53	300	34.46	182.8	11.82	Rusian	Rusian.5H	1983	seamounts
0	-25	-88.39	400	34.46	98.8	10.28	Rusian	Rusian.8	1983	seamounts
0	-25.59	-86.9	158	34.76	235.7	10.28	Rusian	Rusian.9	1983	seamounts
0	-25.71	-86.65	390	34.48	89	10.27	Rusian	Rusian.10D	1983	seamounts
0	-25.65	-85.45	169	34.57	229.8	10.21	Rusian	Rusian.12K	1983	seamounts
0	-24.7	-85.45	169	34.54	222.5	10.26	Rusian	Rusian.13A	1983	seamounts
1	-23.46	-83.33	300	34.54	63.7	10.15	Rusian	Rusian.17R	1983	seamounts
1	-22.13	-81.3	300	34.6	41.5	10	Rusian	Rusian.18R	1983	seamounts
1	-21.48	-81.66	300	34.61	38.7	10.01	Rusian	Rusian.19	1983	seamounts
0	-21.71	-82.12	300	34.61	41	10.04	Rusian	Rusian.22R	1983	seamounts
0	-25.97	-100.6	295	34.53	198.1	12.58	Rusian	Rusian.2A	1984	seamounts
0	-25.73	-86.58	390	34.48	89	10.27	Rusian	Rusian.10C	1984	seamounts
0	-25.2	-100.82	282	34.63	197.3	12.85	Rusian	Rusian.1A	1987	seamounts
0	-25.2	-100.83	300	34.53	190.3	12.85	Rusian	Rusian.1B	1987	seamounts
0	-26	-100.67	340	34.39	186.2	12.58	Rusian	Rusian.2B	1987	seamounts
0	-25.12	-99.68	355	34.39	168.6	12.32	Rusian	Rusian.3A	1987	seamounts
0	-25.12	-99.71	340	34.4	173.5	12.32	Rusian	Rusian.3B	1987	seamounts
0	-25.08	-97.43	277.5	34.55	192.4	11.82	Rusian	Rusian.5A	1987	seamounts
0	-25.03	-97.44	328	34.41	168.4	11.82	Rusian	Rusian.5B	1987	seamounts
0	-25.08	-97.46	218	35	218.9	11.82	Rusian	Rusian.5C	1987	seamounts
0	-25.08	-97.47	262.5	34.63	199.1	11.82	Rusian	Rusian.5D	1987	seamounts
0	-25.08	-97.48	273.5	34.56	194.2	11.82	Rusian	Rusian.5E	1987	seamounts
0	-25.06	-97.5	279.5	34.54	191.5	11.82	Rusian	Rusian.5F	1987	seamounts
0	-25.12	-97.5	255	34.67	202.7	11.82	Rusian	Rusian.5G	1987	seamounts
0	-25.03	-97.53	345	34.4	160.4	11.82	Rusian	Rusian.5B	1987	seamounts
0	-25.65	-86.57	390	34.48	89	10.27	Rusian	Rusian.10A	1987	seamounts
0	-25.8	-86.57	397.5	34.47	94.5	10.26	Rusian	Rusian.10B	1987	seamounts
0	-25.7	-85.4	160	34.63	233.8	10.21	Rusian	Rusian.12C	1987	seamounts
0	-25.73	-85.42	220	34.34	193	10.21	Rusian	Rusian.12D	1987	seamounts
0	-25.67	-85.42	165	34.6	231.7	10.21	Rusian	Rusian.12E	1987	seamounts
0	-25.64	-85.42	162	34.62	233	10.21	Rusian	Rusian.12G	1987	seamounts
0	-25.58	-85.47	242.5	34.35	165.3	10.21	Rusian	Rusian.12N	1987	seamounts
0	-25.61	-85.53	255	34.39	149.6	10.21	Rusian	Rusian.12O	1987	seamounts
0	-25.88	-84.38	285	34.44	107.6	10.05	Rusian	Rusian.15A	1987	seamounts
0	-25.9	-84.4	280	34.43	113.2	10.05	Rusian	Rusian.15B	1987	seamounts
1	-27.24	-109.49	280	34.8	206.5	13.57	Apolo	Apolo.Rov.02	2014	seamounts
0	-27.24	-109.49	170	35.42	223.9	13.57	Apolo	Apolo.Rov.03	2014	seamounts
0	-26.38	-79.89	150	34.31	208.2	9.82	CIMAR22	S21	2016	Island
0	-26.33	-79.89	130	34.39	225.9	9.82	CIMAR22	S20	2016	Island
1	-26.33	-80.09	340	34.53	56.7	9.82	CIMAR22	S22	2016	Island
0	-26.26	-80.1	130	34.39	225.9	9.82	CIMAR22	S17	2016	Island
0	-25.78	-83.32	200	34.26	198.9	9.98	CIMAR22	SF9	2016	seamounts
0	-25.72	-83.01	285	34.45	85.7	9.98	CIMAR22	SF8	2016	seamounts
0	-25.55	-82.4	175	34.33	196.1	9.98	CIMAR22	SF6	2016	seamounts
0	-25.66	-82.47	175	34.33	196.1	9.98	CIMAR22	SF7	2016	seamounts
0	-25.08	-82.01	230	34.42	115.6	10.01	CIMAR22	SFX	2016	seamounts
0	-25.43	-81.88	180	34.34	180.9	9.99	CIMAR22	SF5	2016	seamounts
0	-33.8	-80.86	160	34	219.4	8.6	CIMAR22	S31	2016	Island
0	-33.61	-78.51	370	34.42	91.5	8.93	CIMAR22	JF1	2016	seamounts
0	-33.63	-78.48	370	34.42	91.5	8.93	CIMAR22	JF1B	2016	seamounts
0	-33.59	-77.71	350	34.45	77.1	8.92	CIMAR22	JF2	2016	seamounts
0	-26.3	-80.06	50	34.71	244.6	9.82	CIMAR22	S18	2016	Island
0	-26.38	-79.89	150	34.31	208.2	9.82	CIMAR22	S21.RV	2016	Island
0	-26.3344	-80.0105	350	34.53	59.4	9.82	CIMAR22	C22.S22.RV	2016	Island
1	-25.779	-83.3187	203	34.26	196.4	9.98	CIMAR22	C22.SSF9.RV	2016	seamounts
0	-25.7169	-83.0123	250	34.36	126.2	9.98	CIMAR22	C22.SSF8.RV	2016	seamounts
0	-25.6562	-82.4732	170	34.35	201	9.98	CIMAR22	C22.SSF7.RV	2016	seamounts
1	-24.74	-82.52	280	34.51	71	10.01	CIMAR22	SF2	2016	seamounts
0	-25.08	-82.01	220	34.4	128.5	10.01	CIMAR22	SFX.RV	2016	seamounts
0	-26.26	-80.11	130	34.39	225.9	9.82	CIMAR22	S17.A	2016	Island
0	-26.26	-80.11	133	34.38	223.6	9.82	CIMAR22	S17.RV	2016	Island
0	-25.55	-82.4	176	34.33	195.1	9.98	CIMAR22	SF6.RV	2016	seamounts
0	-26.92	-110.27	185	35.37	220.6	13.56	Pukao	Pukao.Dive.3	2016	seamounts
0	-26.93	-110.28	244	35.01	209.9	13.56	Pukao	Pukao.Dive.4	2016	seamounts
0	-26.94	-110.26	223	35.14	212.3	13.56	Pukao	Pukao.Dive.5	2016	seamounts
0	-26.92	-110.27	163	35.5	223	13.56	Pukao	Pukao.Dive.6	2016	seamounts
0	-26.5	-79.82	208	34.34	106.5	9.09	Epic-Jamstec	Epic-Jamstec.3A1	2016	seamounts
1	-26.46	-79.89	211	34.35	103.2	9.09	Epic-Jamstec	Epic-Jamstec.3A2	2016	seamounts
1	-25.42	-81.76	530	34.49	83.6	10.55	Epic-Jamstec	Epic-Jamstec.4A1	2016	seamounts
1	-25.41	-81.77	234	34.47	123.8	10.55	Epic-Jamstec	Epic-Jamstec.4A2	2016	seamounts
0	-25.59	-89.13	547	34.39	152.2	9.9	Epic-Jamstec	Epic-Jamstec.5A1	2016	seamounts
0	-26.18	-102.97	264	34.9	215	13.48	Epic-Jamstec	Epic-Jamstec.6A1	2016	seamounts
1	-23.23	-82.1397	494,27	34,423	92.6063	6,86	FKt240708	T6	2024	seamounts
1	-24.74	-82.54	546.73	34.39	93.5	6.57			2024	seamounts
1	-25.04	-82.05	572.4	34.39	90.3	6.35	FKt240108	SFX	2024	seamounts
1	-25.04	-82.05	534	34.39	82.4	6.43	FKt240108	SFX	2024	seamounts
1	-25.04	-82.05	479.1	34.41	54.2	6.96	FKt240108	SFX	2024	seamounts
1	-25.04	-82.05	457.2	34.42	43.2	7.25	FKt240108	SFX	2024	seamounts
1	-25.04	-82.05	436.16	34.43	31.4	7.51	FKt240108	SFX	2024	seamounts
1	-25.04	-82.05	421.27	34.44	20.8	7.59	FKt240108	SFX	2024	seamounts
1	-25.04	-82.05	385.48	34.47	14.5	8.2	FKt240108	SFX	2024	seamounts
1	-25.04	-82.05	368.78	34.49	14	8.5	FKt240108	SFX	2024	seamounts
1	-25.43	-81.79	567.65	34.38	116.1	6.14	FKt240108	SF5	2024	seamounts
1	-25.43	-81.79	563.38	34.38	116.1	6.15	FKt240108	SF5	2024	seamounts
1	-25.43	-81.79	529.29	34.39	107	6.66	FKt240108	SF5	2024	seamounts
1	-25.43	-81.79	517.72	34.41	105.3	6.95	FKt240108	SF5	2024	seamounts
1	-25.43	-81.79	493.36	34.42	93.1	7.04	FKt240108	SF5	2024	seamounts
1	-25.43	-81.79	489.42	34.42	85.4	7.08	FKt240108	SF5	2024	seamounts
1	-25.43	-81.79	479.44	34.43	85.4	7.3	FKt240108	SF5	2024	seamounts
1	-25.43	-81.79	474.41	34.43	82.1	7.35	FKt240108	SF5	2024	seamounts
1	-25.43	-81.79	470.09	34.43	79.9	7.34	FKt240108	SF5	2024	seamounts
1	-25.43	-81.79	467.11	34.43	78.3	7.35	FKt240108	SF5	2024	seamounts
1	-25.43	-81.79	462.52	34.43	75.5	7.39	FKt240108	SF5	2024	seamounts
1	-25.43	-81.79	459.53	34.44	74.1	7.41	FKt240108	SF5	2024	seamounts
1	-25.43	-81.79	454.16	34.44	71.3	7.52	FKt240108	SF5	2024	seamounts
1	-25.43	-81.79	450.71	34.44	69.1	7.52	FKt240108	SF5	2024	seamounts
1	-25.43	-81.79	447.54	34.44	61.6	7.48	FKt240108	SF5	2024	seamounts
1	-28.06	-80.04	608.12	34.33	133.2	5.86	FKt240108	Solito	2024	seamounts
1	-28.06	-80.04	605.32	34.33	133.2	5.86	FKt240108	Solito	2024	seamounts
1	-28.06	-80.04	605.55	34.33	133.2	5.86	FKt240108	Solito	2024	seamounts
1	-28.07	-80.03	600.04	34.33	148.7	5.73	FKt240108	Solito	2024	seamounts
1	-28.07	-80.03	595.1	34.33	148.7	5.74	FKt240108	Solito	2024	seamounts
1	-28.07	-80.03	580.9	34.33	148.8	5.8	FKt240108	Solito	2024	seamounts
1	-28.07	-80.03	573.68	34.33	146.2	5.83	FKt240108	Solito	2024	seamounts
1	-28.07	-80.03	566.03	34.32	144.4	5.86	FKt240108	Solito	2024	seamounts
1	-28.07	-80.03	560.81	34.3	142.4	5.87	FKt240108	Solito	2024	seamounts
1	-28.07	-80.03	550.54	34.3	170.7	5.87	FKt240108	Solito	2024	seamounts
1	-28.07	-80.03	545.47	34.3	144.2	5.99	FKt240108	Solito	2024	seamounts
1	-28.07	-80.03	537.89	34.31	176.7	6.04	FKt240108	Solito	2024	seamounts
1	-28.07	-80.03	549.9	34.31	170.7	5.97	FKt240108	Solito	2024	seamounts
1	-28.07	-80.03	541.85	34.31	176.2	6	FKt240108	Solito	2024	seamounts
1	-28.07	-80.03	538.92	34.32	176.7	6.01	FKt240108	Solito	2024	seamounts
1	-28.07	-80.03	532.74	34.31	176.7	6.01	FKt240108	Solito	2024	seamounts
1	-28.07	-80.03	527.83	34.31	171.2	6.01	FKt240108	Solito	2024	seamounts
1	-28.07	-80.03	519.34	34.3	167.5	5.94	FKt240108	Solito	2024	seamounts
1	-28.07	-80.03	516.13	34.3	167.5	6.05	FKt240108	Solito	2024	seamounts
1	-28.07	-80.03	513.39	34.31	167.5	6.14	FKt240108	Solito	2024	seamounts
1	-28.07	-80.03	510.45	34.31	155.2	6.19	FKt240108	Solito	2024	seamounts
1	-28.07	-80.03	510.45	34.31	155.2	6.2	FKt240108	Solito	2024	seamounts
1	-33.58	-77.67	505.88	34.29	149.9	6.25	FKt240108	JF2	2024	seamounts
1	-33.58	-77.67	504.89	34.3	149.9	6.32	FKt240108	JF2	2024	seamounts
1	-33.58	-77.67	451.46	34.37	119	7.71	FKt240108	JF2	2024	seamounts
1	-23.2302	-82.14	491,2	34,43	90	7,06	FKt240708	T6	2024	seamounts
1	-23.2303	-82.1401	487,57	34,434	89.1129	7,14	FKt240708	T6	2024	seamounts
1	-23.2303	-82,140142	486,79	34,434	89.1129	7,15	FKt240708	T6	2024	seamounts
1	-23.2304	-82,140174	483,83	34,443	89.1129	7,25	FKt240708	T6	2024	seamounts
1	-23.2305	-82.1402	481,13	34,445	89.1129	7,29	FKt240708	T6	2024	seamounts
1	-23.2305	-82.1401	476,42	34,447	85.6196	7,34	FKt240708	T6	2024	seamounts
1	-23.2308	-82.14	459,71	34,462	75.1395	7,63	FKt240708	T6	2024	seamounts
1	-23.2313	-82.1398	433,65	34,496	61.1661	8,1	FKt240708	T6	2024	seamounts
1	-23.2314	-82.1398	424,19	34,519	57.6727	8,44	FKt240708	T6	2024	seamounts
1	-23.2315	-82.1397	422,01	34,525	57.6727	8,52	FKt240708	T6	2024	seamounts
1	-23.2315	-82,139746	419,19	34,525	57.6727	8,53	FKt240708	T6	2024	seamounts
1	-23.2315	-82,139730	416,19	34,526	54.1794	8,55	FKt240708	T6	2024	seamounts
1	-23.2316	-82,139688	412,07	34,525	54.1794	8,53	FKt240708	T6	2024	seamounts
1	-23.2316	-82,139641	407,37	34,537	50.686	8,75	FKt240708	T6	2024	seamounts
1	-23.2316	-82,139645	406,37	34,553	50.686	9,0	FKt240708	T6	2024	seamounts
1	-23.2317	-82,139580	403,99	34,556	50.686	9,05	FKt240708	T6	2024	seamounts
1	-23.2318	-82,139488	395,13	34,559	43.6993	9,12	FKt240708	T6	2024	seamounts
1	-23.2318	-82,139450	391,6	34,556	36.7126	9,11	FKt240708	T6	2024	seamounts
1	-23.2318	-82,139432	389,82	34,56	36.7126	9,13	FKt240708	T6	2024	seamounts
1	-23.232	-82,139426	381,89	34,564	33.2193	9,21	FKt240708	T6	2024	seamounts
1	-23.232	-82,139405	380,61	34,565	33.2193	9,24	FKt240708	T6	2024	seamounts
1	-23.2323	-82,139236	371,52	34,567	29.7259	9,28	FKt240708	T6	2024	seamounts
1	-23.2324	-82,139213	369,36	34,568	26.2325	9,29	FKt240708	T6	2024	seamounts
1	-23.2324	-82,139200	367,65	34,569	26.2325	9,32	FKt240708	T6	2024	seamounts
1	-23.2325	-82,139142	355,3	34,577	25	9,47	FKt240708	T6	2024	seamounts
1	-23.2325	-82,139142	354,3	34,579	25	9,5	FKt240708	T6	2024	seamounts
1	-23.2326	-82,139113	347,73	34,588	24	9,71	FKt240708	T6	2024	seamounts
1	-23.2326	-82.1391	343,79	34,59	23.3743	9,76	FKt240708	T6	2024	seamounts
1	-23.2326	-82,139098	343,61	34,591	23.3743	9,78	FKt240708	T6	2024	seamounts
1	-23.2326	-82,139108	337,69	34,592	22	9,8	FKt240708	T6	2024	seamounts
1	-23.2344	-82,136449	267,1	34,639	23.0568	11,18	FKt240708	T6	2024	seamounts
1	-23.2344	-82,136436	267,21	34,639	23.0568	11,18	FKt240708	T6	2024	seamounts
1	-25.4597	-84,194945	420,24	34,519	25	8,42	FKt240708	T8	2024	seamounts
1	-25.46	-84.1955	406,69	34,526	24.05	8,54	FKt240708	T8	2024	seamounts
1	-25.46	-84.1955	406,35	34,531	24.05	8,6	FKt240708	T8	2024	seamounts
1	-25.46	-84,195483	406,19	34,529	24.05	8,62	FKt240708	T8	2024	seamounts
1	-25.46	-84,195477	406,39	34,529	24.05	8,66	FKt240708	T8	2024	seamounts
1	-25.46	-84,195483	406,08	34,53	24.05	8,66	FKt240708	T8	2024	seamounts
1	-25.4607	-84,196790	378,83	34,541	28.0465	8,97	FKt240708	T8	2024	seamounts
1	-25.4608	-84,197102	368,44	34,544	30.7465	9,01	FKt240708	T8	2024	seamounts
1	-25.4608	-84,197171	367,31	34,545	30.7465	9,01	FKt240708	T8	2024	seamounts
1	-25.4609	-84,197408	362,1	34,545	28.0465	9,0	FKt240708	T8	2024	seamounts
1	-25.4609	-84,197803	353,84	34,545	24.5296	9,02	FKt240708	T8	2024	seamounts
1	-25.4609	-84.1979	352,21	34,545	24	9,05	FKt240708	T8	2024	seamounts
1	-25.4608	-84,198002	351,44	34,547	24	9,07	FKt240708	T8	2024	seamounts
1	-25.4609	-84.1981	349,19	34,547	21.0126	9,06	FKt240708	T8	2024	seamounts
1	-25.4609	-84,198257	347,03	34,549	17.4956	9,1	FKt240708	T8	2024	seamounts
1	-25.461	-84,198311	345,56	34,549	17.4956	9,09	FKt240708	T8	2024	seamounts
1	-25.461	-84,198371	344,0	34,549	17.4956	9,1	FKt240708	T8	2024	seamounts
1	-25.461	-84,198636	338,31	34,552	13.8721	9,88	FKt240708	T8	2024	seamounts
1	-25.4611	-84.1988	337,5	34,552	13.8721	9,98	FKt240708	T8	2024	seamounts
1	-25.4611	-84,198863	337,01	34,552	13.8721	9,95	FKt240708	T8	2024	seamounts
1	-25.4611	-84.1989	335,97	34.551	13.5	9,95	FKt240708	T8	2024	seamounts
1	-25.461	-84,198901	335,84	34.55	13	10.05	FKt240708	T8	2024	seamounts
1	-25.4613	-84,199502	326,1	34,55	12.5	10,1	FKt240708	T8	2024	seamounts
1	-25.4615	-84,199648	320,92	34,549	12.5	10,22	FKt240708	T8	2024	seamounts
1	-25.4615	-84,199654	320,45	34,549	12.5	10,18	FKt240708	T8	2024	seamounts
1	-25.4623	-84.2	306.61	34.581	12	10,5	FKt240708	T8	2024	seamounts
0	-26.92	-110.27	160	35.51	223.2	13.56	Pukao	Pukao.Dive.1	N/A	seamounts
0	-26.28	-80.25	75	34.62	247.4	9.8	Desventuradas	Desventuradas.03.D03	N/A	Island

## Sheet: Paromola
Pres-1/Abs-0	Lat	Lon	Depth	Salinity	Oxygen	Temperature	Expedition	Set	Year	System
1	-25.733	-85.416	220	34.338	193.05	10.2129	American	American.HD73	1964	seamounts
0	-26.267	-80.1	75	34.5961	246.287	9.82058	Desventuradas	Desventuradas.02.D02	1965	Island
1	-33.5717	-78.915	170	34.0934	184.397	8.92135	Selkirk	Selkirk.obis.SLK01	1965	Island
1	-33.5817	-78.9167	170	34.0934	184.397	8.92135	Selkirk	Selkirk.obis.SLK02	1965	seamounts
1	-33.65	-78.983	175	34.1109	177.563	8.92135	Selkirk	Selkirk.obis.SLK03	1965	seamounts
0	-26.333	-80.033	165	34.3101	191.237	9.82058	Desventuradas	Desventuradas.01.D01	1966	Island
0	-24.5417	-83.3208	60	34.9111	243.486	9.99037	SGR	SGR.01.SGR.01	1966	seamounts
0	-25.2	-100.883	307.5	34.4997	187.701	12.8477	Rusian	Rusian.1C	1972	seamounts
1	-25.6667	-85.4333	225	34.3334	187.211	10.2129	Rusian	Rusian.12I	1979	seamounts
1	-25.6383	-85.35	220	34.338	193.05	10.2129	Rusian	Rusian.12A	1980	seamounts
1	-25.7383	-85.3683	235	34.339	175.074	10.2129	Rusian	Rusian.12B	1980	seamounts
1	-25.64	-85.4233	180	34.4952	223.566	10.2129	Rusian	Rusian.12F	1980	seamounts
1	-25.645	-85.4267	175	34.5283	226.72	10.2129	Rusian	Rusian.12H	1980	seamounts
1	-25.62	-85.4383	190	34.4354	217.683	10.2129	Rusian	Rusian.12J	1980	seamounts
1	-25.6433	-85.465	190	34.4354	217.683	10.2129	Rusian	Rusian.12L	1980	seamounts
1	-25.6317	-85.4683	215	34.3432	198.103	10.2129	Rusian	Rusian.12M	1980	seamounts
1	-24.7883	-85.4567	320	34.5018	81.0906	10.2531	Rusian	Rusian.13B	1980	seamounts
0	-23.9267	-84.7167	295	34.5213	78.7494	10.1465	Rusian	Rusian.16	1980	seamounts
1	-25.6	-85.4483	280	34.4449	117.313	10.2129	Rusian	Rusian.12P	1980	seamounts
0	-25.8617	-84.595	210	34.2959	200.619	10.0533	SGR	SGR.02.SGR.02	1980	seamounts
0	-25.2	-100.93	300	34.5319	190.3	12.8477	Rusian	Rusian.1D	1983	seamounts
0	-25.92	-100.69	320	34.4363	191.361	12.5777	Rusian	Rusian.2C	1983	seamounts
0	-25.13	-99.75	400	34.8542	191.967	12.419	Rusian	Rusian.3C	1983	seamounts
0	-25.05	-97.53	300	34.4611	182.843	11.8203	Rusian	Rusian.5H	1983	seamounts
0	-25	-88.39	400	34.4573	98.8019	10.2812	Rusian	Rusian.8	1983	seamounts
0	-25.59	-86.9	158	34.7642	235.687	10.2772	Rusian	Rusian.9	1983	seamounts
0	-25.71	-86.65	390	34.4759	89.0102	10.2743	Rusian	Rusian.10D	1983	seamounts
1	-25.65	-85.45	169	34.5702	229.837	10.2129	Rusian	Rusian.12K	1983	seamounts
1	-24.7	-85.45	169	34.5411	222.496	10.259	Rusian	Rusian.13A	1983	seamounts
0	-23.46	-83.33	300	34.5423	63.6931	10.1522	Rusian	Rusian.17R	1983	seamounts
1	-22.13	-81.3	300	34.6026	41.4692	9.99762	Rusian	Rusian.18R	1983	seamounts
1	-21.48	-81.66	300	34.6123	38.723	10.0093	Rusian	Rusian.19	1983	seamounts
0	-21.71	-82.12	300	34.611	40.9674	10.0424	Rusian	Rusian.22R	1983	seamounts
0	-25.9667	-100.603	295	34.5256	198.109	12.5777	Rusian	Rusian.2A	1984	seamounts
0	-25.7333	-86.5833	390	34.4759	89.0102	10.2743	Rusian	Rusian.10C	1984	seamounts
0	-25.2017	-100.823	282	34.6269	197.33	12.8477	Rusian	Rusian.1A	1987	seamounts
0	-25.2033	-100.831	300	34.5319	190.3	12.8477	Rusian	Rusian.1B	1987	seamounts
0	-25.9967	-100.667	340	34.3912	186.16	12.5777	Rusian	Rusian.2B	1987	seamounts
0	-25.1233	-99.68	355	34.3928	168.577	12.3224	Rusian	Rusian.3A	1987	seamounts
0	-25.12	-99.7133	340	34.402	173.49	12.3224	Rusian	Rusian.3B	1987	seamounts
0	-25.0817	-97.4267	277.5	34.5461	192.396	11.8203	Rusian	Rusian.5A	1987	seamounts
0	-25.0283	-97.44	328	34.4065	168.385	11.8203	Rusian	Rusian.5B	1987	seamounts
0	-25.0833	-97.465	218	34.9988	218.874	11.8203	Rusian	Rusian.5C	1987	seamounts
0	-25.0792	-97.47	262.5	34.6256	199.078	11.8203	Rusian	Rusian.5D	1987	seamounts
0	-25.08	-97.4833	273.5	34.5643	194.186	11.8203	Rusian	Rusian.5E	1987	seamounts
0	-25.0642	-97.4975	279.5	34.5378	191.473	11.8203	Rusian	Rusian.5F	1987	seamounts
0	-25.1211	-97.5033	255	34.674	202.668	11.8203	Rusian	Rusian.5G	1987	seamounts
0	-25.0333	-97.5333	345	34.3989	160.357	11.8203	Rusian	Rusian.5B	1987	seamounts
0	-25.65	-86.565	390	34.4759	89.0102	10.2743	Rusian	Rusian.10A	1987	seamounts
0	-25.8	-86.5667	397.5	34.4723	94.5057	10.2631	Rusian	Rusian.10B	1987	seamounts
1	-25.7	-85.4	160	34.6282	233.819	10.2129	Rusian	Rusian.12C	1987	seamounts
1	-25.7333	-85.4167	220	34.338	193.05	10.2129	Rusian	Rusian.12D	1987	seamounts
1	-25.6667	-85.4167	165	34.5971	231.714	10.2129	Rusian	Rusian.12E	1987	seamounts
1	-25.6417	-85.425	162	34.6162	233.007	10.2129	Rusian	Rusian.12G	1987	seamounts
1	-25.575	-85.475	242.5	34.3521	165.282	10.2129	Rusian	Rusian.12N	1987	seamounts
1	-25.6083	-85.5333	255	34.3862	149.641	10.2129	Rusian	Rusian.12O	1987	seamounts
1	-25.8833	-84.3833	285	34.44	107.559	10.0533	Rusian	Rusian.15A	1987	seamounts
1	-25.9	-84.4	280	34.428	113.214	10.0533	Rusian	Rusian.15B	1987	seamounts
0	-27.2377	-109.486	280	34.8041	206.517	13.5697	Apolo	Apolo.Rov.02	2014	seamounts
0	-27.2367	-109.487	170	35.4234	223.9	13.5697	Apolo	Apolo.Rov.03	2014	seamounts
0	-26.379	-79.8893	150	34.3056	208.203	9.82058	CIMAR22	S21	2016	Island
0	-26.3283	-79.8903	130	34.3926	225.856	9.82058	CIMAR22	S20	2016	Island
1	-26.334	-80.093	340	34.5335	56.7434	9.82058	CIMAR22	S22	2016	Island
0	-26.26	-80.103	130	34.3926	225.856	9.82058	CIMAR22	S17	2016	Island
1	-25.7774	-83.3163	200	34.2641	198.919	9.97909	CIMAR22	SF9	2016	seamounts
1	-25.7166	-83.0116	285	34.4519	85.7251	9.98328	CIMAR22	SF8	2016	seamounts
0	-25.5535	-82.3963	175	34.329	196.086	9.97622	CIMAR22	SF6	2016	seamounts
0	-25.6557	-82.4742	175	34.329	196.086	9.97622	CIMAR22	SF7	2016	seamounts
0	-25.0792	-82.0067	230	34.4196	115.554	10.0074	CIMAR22	SFX	2016	seamounts
0	-25.4272	-81.8806	180	34.3445	180.86	9.9929	CIMAR22	SF5	2016	seamounts
0	-33.8046	-80.857	160	34.0027	219.422	8.60384	CIMAR22	S31	2016	Island
0	-33.6067	-78.5071	370	34.4219	91.4836	8.92956	CIMAR22	JF1	2016	seamounts
0	-33.6302	-78.4804	370	34.4219	91.4836	8.92956	CIMAR22	JF1B	2016	seamounts
0	-33.5883	-77.7121	350	34.4463	77.1272	8.91582	CIMAR22	JF2	2016	seamounts
1	-26.3039	-80.0644	50	34.7134	244.614	9.82058	CIMAR22	S18	2016	Island
0	-26.379	-79.8893	150	34.3056	208.203	9.82058	CIMAR22	S21.RV	2016	Island
1	-25.779	-83.3187	350	34.5267	59.3841	9.82058	CIMAR22	C22.S22.RV	2016	Island
1	-25.6562	-82.4732	203	34.2625	196.366	9.97909	CIMAR22	C22.SSF9.RV	2016	seamounts
1	-25.0806	-82.0052	250	34.3599	126.171	9.98328	CIMAR22	C22.SSF8.RV	2016	seamounts
0	-25.6562	-82.4732	170	34.3518	201.027	9.97622	CIMAR22	C22.SSF7.RV	2016	seamounts
1	-24.74	-82.52	280	34.5065	71.0096	10.0116	CIMAR22	SF2	2016	seamounts
0	-25.0806	-82.0052	220	34.3982	128.5	10.0074	CIMAR22	SFX.RV	2016	seamounts
0	-26.2606	-80.105	130	34.3926	225.856	9.82058	CIMAR22	S17.A	2016	Island
0	-26.2606	-80.105	133	34.3751	223.597	9.82058	CIMAR22	S17.RV	2016	Island
0	-25.5531	-82.3965	176	34.3253	195.08	9.97622	CIMAR22	SF6.RV	2016	seamounts
0	-26.924	-110.267	185	35.3697	220.572	13.5586	Pukao	Pukao.Dive.3	2016	seamounts
0	-26.9319	-110.276	244	35.012	209.915	13.5586	Pukao	Pukao.Dive.4	2016	seamounts
0	-26.9368	-110.265	223	35.1399	212.31	13.5586	Pukao	Pukao.Dive.5	2016	seamounts
0	-26.919	-110.269	163	35.4962	222.974	13.5586	Pukao	Pukao.Dive.6	2016	seamounts
1	-26.4961	-79.818	208	34.345	106.457	9.08784	Epic-Jamstec	Epic-Jamstec.3A1	2016	seamounts
1	-26.4571	-79.8907	211	34.3497	103.165	9.08784	Epic-Jamstec	Epic-Jamstec.3A2	2016	seamounts
1	-25.4206	-81.7566	530	34.4854	83.6076	10.5466	Epic-Jamstec	Epic-Jamstec.4A1	2016	seamounts
1	-25.4086	-81.7691	234	34.4679	123.772	10.5466	Epic-Jamstec	Epic-Jamstec.4A2	2016	seamounts
0	-25.5917	-89.1314	547	34.3942	152.208	9.89594	Epic-Jamstec	Epic-Jamstec.5A1	2016	seamounts
0	-26.1798	-102.974	264	34.8958	215.048	13.485	Epic-Jamstec	Epic-Jamstec.6A1	2016	seamounts
1	-25.0371	-82.0521	456.13	34.421	75	7.25	FKt240108	SFX	2024	seamounts
1	-25.037	-82.0467	244.9	34.361	125	10.91	FKt240108	SFX	2024	seamounts
1	-25.037	-82.0454	238.57	34.365	125	10.89	FKt240108	SFX	2024	seamounts
1	-25.037	-82.0451	235.49	34.357	125	10.96	FKt240108	SFX	2024	seamounts
1	-25.037	-82.0442	233.82	34.363	125	10.92	FKt240108	SFX	2024	seamounts
1	-25.0371	-82.0408	228.65	34.355	150	10.96	FKt240108	SFX	2024	seamounts
1	-25.0373	-82.0387	226.46	34.35	150	10.99	FKt240108	SFX	2024	seamounts
1	-25.0355	-82.0345	222.47	34.349	150	10.96	FKt240108	SFX	2024	seamounts
1	-25.0372	-82.05	369.04	34.489	37	8.53	FKt240108	SFX	2024	seamounts
1	-25.4256	-81.7861	319.82	34.525	36	9.34	FKt240108	SF5	2024	seamounts
1	-25.4255	-81.7862	314.81	34.525	36	9.36	FKt240108	SF5	2024	seamounts
1	-25.4253	-81.7862	304.83	34.541	37	9.7	FKt240108	SF5	2024	seamounts
1	-25.4248	-81.7863	280.15	34.548	45	10.04	FKt240108	SF5	2024	seamounts
1	-25.4247	-81.7864	275.02	34.525	45	10.07	FKt240108	SF5	2024	seamounts
1	-25.4244	-81.7864	260.65	34.511	50	10.59	FKt240108	SF5	2024	seamounts
1	-25.4244	-81.7864	257.67	34.508	50	10.2	FKt240108	SF5	2024	seamounts
1	-25.4243	-81.7864	254.11	34.517	50	10.58	FKt240108	SF5	2024	seamounts
1	-25.4242	-81.7864	247.84	34.525	50	10.74	FKt240108	SF5	2024	seamounts
1	-25.424	-81.7865	236.45	34.513	100	10.71	FKt240108	SF5	2024	seamounts
1	-25.4238	-81.7865	228.58	34.505	150	10.72	FKt240108	SF5	2024	seamounts
1	-25.4237	-81.7865	223.67	34.5	150	10.75	FKt240108	SF5	2024	seamounts
1	-25.4578	-84.1904	434,18	34,492	49.6	7,92	Fkt240108	T8	2024	seamounts
1	-25.4578	-84,190392	434,01	34,491	49.6	7,9	Fkt240108	T8	2024	seamounts
1	-25.4578	-84,190378	434,47	34,491	49.6	7,91	Fkt240108	T8	2024	seamounts
1	-25.4578	-84,190368	434,6	34,492	49.6	7,92	Fkt240108	T8	2024	seamounts
1	-25.4578	-84,190368	434,67	34,492	49.6	7,92	Fkt240108	T8	2024	seamounts
1	-25.4578	-84,190370	434,47	34,49	49.6	7,91	Fkt240108	T8	2024	seamounts
1	-25.4601	-84,195636	402,13	34,531	31.6	8,71	Fkt240108	T8	2024	seamounts
1	-25.4601	-84,195664	401,5	34,531	31.4	8,72	Fkt240108	T8	2024	seamounts
1	-25.4602	-84,195831	396,43	34,548	28	9,19	Fkt240108	T8	2024	seamounts
1	-25.4608	-84,196863	375,84	34,539	29.5	8,87	Fkt240108	T8	2024	seamounts
1	-25.4608	-84,197356	362,61	34,543	28.3	8,97	Fkt240108	T8	2024	seamounts
1	-25.4609	-84,197567	357,25	34,544	28	9,04	Fkt240108	T8	2024	seamounts
1	-25.4609	-84,197758	355,08	34,546	27.9	9,03	Fkt240108	T8	2024	seamounts
1	-25.4609	-84,198147	349,13	34,547	26.8	9,06	Fkt240108	T8	2024	seamounts
1	-25.4609	-84,198163	348,55	34,547	26.7	9,06	Fkt240108	T8	2024	seamounts
1	-25.461	-84,198311	345,56	34,549	26.5	9.09	Fkt240108	T8	2024	seamounts
1	-25.461	-84,198371	344,0	34,549	26.4	9.1	Fkt240108	T8	2024	seamounts
1	-25.461	-84,198551	339,07	34,552	30.4	9,86	Fkt240108	T8	2024	seamounts
1	-25.461	-84,198636	338,31	34,552	31.4	9,88	Fkt240108	T8	2024	seamounts
1	-25.461	-84,198727	337,72	34,552	31.8	9,96	Fkt240108	T8	2024	seamounts
1	-25.4611	-84,198785	337,5	34,552	32.1	9,98	Fkt240108	T8	2024	seamounts
1	-25.4611	-84,198836	337,63	34,552	32.4	9,96	Fkt240108	T8	2024	seamounts
1	-25.4611	-84,198863	337,01	34,552	32.2	9,95	Fkt240108	T8	2024	seamounts
1	-25.4611	-84,198873	335,97	34,551	32.2	9,95	Fkt240108	T8	2024	seamounts
1	-25.461	-84,198883	335,62	34.549	34	10.08	Fkt240108	T8	2024	seamounts
1	-25.461	-84,198901	335,84	34.55	33.8	10.05	Fkt240108	T8	2024	seamounts
1	-25.4611	-84,199030	334,53	34,552	32.7	9,94	Fkt240108	T8	2024	seamounts
1	-25.4615	-84,199658	321,29	34,548	35.8	10.21	Fkt240108	T8	2024	seamounts
1	-25.4616	-84,199682	319,51	34,549	35.5	10.18	Fkt240108	T8	2024	seamounts
1	-25.4622	-84,199988	305,48	34.599	26.7	10.67	Fkt240108	T8	2024	seamounts
1	-25.4624	-84,200045	306,05	34.564	32.6	10.41	Fkt240108	T8	2024	seamounts
1	-25.4624	-84,200139	301,95	34.565	32.4	10.41	Fkt240108	T8	2024	seamounts
1	-25.4624	-84,200220	300,61	34.568	33.2	10.43	Fkt240108	T8	2024	seamounts
1	-25.5555	-85,385204	280,31	34,373	110	10,61	Fkt240108	T2	2024	seamounts
1	-25.5555	-85,385432	279,91	34,379	109	10,56	Fkt240108	T2	2024	seamounts
1	-25.5555	-85,386101	278,43	34,375	109	10,6	Fkt240108	T2	2024	seamounts
1	-25.5555	-85,386172	278,31	34,375	109	10,6	Fkt240108	T2	2024	seamounts
1	-25.7912	-84,672851	312,14	34,4	91.8	10,2	Fkt240108	T11	2024	seamounts
1	-25.7921	-84,672180	299,76	34,403	93.3	10,16	Fkt240108	T11	2024	seamounts
1	-25.7933	-84,671220	295,61	34,399	96.3	10,25	Fkt240108	T11	2024	seamounts
1	-25.7935	-84,671110	295,63	34,399	96.2	10,25	Fkt240108	T11	2024	seamounts
0	-26.2847	-80.2528	75	34.6234	247.353	9.80026	Desventuradas	Desventuradas.03.D03	N/A	Island
0	-26.9203	-110.266	160	35.5116	223.184	13.5586	Pukao	Pukao.Dive.1	N/A	seamounts
